# Supplementary material for: Multivessel Coronary Artery Disease in Cancer Patients Undergoing Percutaneous Coronary Intervention: A Systematic Review and Meta-Analysis
Source: Life (Basel). 2025 Apr 1;15(4):571. doi: 10.3390/life15040571 (PMC12029082; doi:10.3390/life15040571)
Supplement: Supplementary file 1 [file life-15-00571-s001.zip]

Archive with 1 entries (1 files):
- life-3522759-supplementary.pdf
